# Supplementary material for: Compositional and toxicological investigation of pooled venom from farm-raised Naja atra
Source: J Venom Anim Toxins Incl Trop Dis. 2022 Mar 14;28:e20210040. doi: 10.1590/1678-9199-JVATITD-2021-0040 (PMC8956250; doi:10.1590/1678-9199-JVATITD-2021-0040)
Supplement: Additional file 1. [file 1678-9199-jvatitd-28-e20210040-s1.xlsx]

## Sheet: Legend
J Venom Anim Toxins incl Trop Dis https://doi.org/10.1590/1678-9199-JVATITD-2021-0040
Supplementary Material to “Compositional and toxicological investigation of pooled venom from farm-raised Naja atra”

## Sheet: Additional file 1 
Additional file 1. Identification results of nano-LC-ESI-MS/MS protein spectrum of N. atra venom.
Family	Protein name	SI	SIn*1E6	Non-duplicate Peptide Sequence
PLA2	Acidic phospholipase A2 natratoxin	92774203	4120.93	GGSGTPVDDLDR
				NMIQCTVPSR
				NLYQFK
				GGNNACAAAVCDCDR
				CCQVHDNCYNEAEK
				TYSYECSQGTLTCK
				ISGCWPYFK
				GGSGTPVDDLDRCCQVHDNCYNEAEK
				CCQVHDNCYNEAEKISGCWPYFK
				NLYQFKNMIQCTVPSR
3FTx	Cytotoxin KJC3	21160782	1864.21	GCIDVCPK
				YVCCNTDR
				YVCCNTDRCN
				RGCIDVCPK
				TCPAGKNLCYK
				GCIDVCPKNSALVK
				MFMVSDLTVPVKR
				MFMVSDLTVPVK
3FTx	Neurotoxin homolog NL1	1858230	114.213	TPETTEICPDSWYFCYK
				GCTFTCPELRPTGK
				ISLADGNDVR
				RGCTFTCPELRPTGK
3FTx	Long neurotoxin 3	2451674	182.524	RVDLGCAATCPTVK
				VDLGCAATCPTVK
				DCPNGHVCYTK
3FTx	Neurotoxin 3	6544543	557.959	NGIEINCCTTDR
				NGIEINCCTTDRCNN
				GCGCPSVKNGIEINCCTTDR
				LECHDQQSSQTPTTTGCSGGETNCYK
3FTx	Cobrotoxin-b	540370	46.8248	WWSDHR
				GTIIER
				VKPGVNLNCCR
				LECHNQQSSQTPTTK
3FTx	Cytotoxin-like basic protein	42139	6.60249	CHNTQLPFIYK
				LKCHNTQLPFIYK
				KFPLKFPVK
3FTx	Muscarinic toxin-like protein 2	2435194	198.032	GCAATCPIAENR
				SIFGVTTEDCPDGQNLCFK
				SIFGVTTEDCPDGQNLCFKR
				TRGCAATCPIAENR
				EKSIFGVTTEDCPDGQNLCFK
				DVIECCSTDK
				GCAATCPIAENRDVIECCSTDK
3FTx	Weak toxin S4C11	222823	18.1201	LTCLICPEK
				EIVECCSTDKCNH
3FTx	Weak toxin CM-9a	5698073	470.612	LTCLNCPEMFCGK
3FTx	Weak neurotoxin 6	1550934	95.3257	DMVECCSTDR
				RPFSLR
				GCAATCPGTKPR
				DGEKICFK
3FTx	Muscarinic toxin-like protein 1	788962	64.159	LQNRDVIFCCSTDKCNL
				DVIFCCSTDKCNL
				FLFSETTETCPDGQNVCFNQAHLIYPGK
				DVIFCCSTDK
CRISP	Cysteine-rich venom protein kaouthin-2	2970402	65.971	SGPPCGDCPSACVNGLCTNPCK
				IGCGENLFMSSQPYAWSR
				VIQSWYDENKK
				QIVDKHNALR
				QNACQTEWMK
				NMLQMEWNSNAAQNAK
				CAASCFCR
				HHNVFSNCQSLAK
				YLYVCQYCPAGNIIGSIATPYK
				CSFAHSPPHLR
CRISP	Cysteine-rich venom protein kaouthin-1	8777308	194.124	MEWYPEAASNAER
				EIVDLHNSLR
				KQKEIVDLHNSLR
				VLEGIQCGESIYMSSNAR
				SNCPASCFCR
				LGPPCGDCPSACDNGLCTNPCTIYNK
				WANTCSLNHSPDNLR
				RVSPTASNMLK
				VSPTASNMLK
				LTNCDSLLK
CRISP	Cysteine-rich venom protein (Fragment)	801014	128.304	NVDFNSESTR
				EIVDLHNSLR
				KQKEIVDLHNSLR
CRISP	Cysteine-rich venom protein TRI1 (Fragment)	157472	6.48197	SVRPTASNMLK
CRISP	SCP domain-containing protein	707936	27.1163	LGCGENLFMSSQPYAWSR
				YIYVCQYCPAGNIIGSIATPYK
NGF-beta	Venom nerve growth factor	4676195	213.083	ALTMEGNQASWR
				CKNPNPEPSGCR
				IETACVCVITK
				GIDSSHWNSYCTETDTFIK
				GNTVTVMENVNLDNK
				GNTVTVMENVNLDNKVYK
				EDHPVHNLGEHSVCDSVSAWVTK
				TTATDIKGNTVTVMENVNLDNK
				TTATDIKGNTVTVMENVNLDNKVYK
				IETACVCVITKK
SVMP	Zinc metalloproteinase-disintegrin-like atragin	6638968	57.2473	CGDGMVCSNR
				DSCFTLNQR
				LQHEAQCDSEECCEK
				NGLPCQNNQGYCYNGK
				CPIMTNQCIALR
				NSMICNCSISPR
				AAKDDCDLPELCTGQSAECPTDVFQR
				TSAAVVQDYSSR
				DPNYGMVEPGTK
				MVAITMAHEMGHNLGMNHDR
				NDNAQLLTGIDFNGTPVGLAYIGSICNPK
				GFCTCGFNK
				KRNDNAQLLTGIDFNGTPVGLAYIGSICNPK
				RNDNAQLLTGIDFNGTPVGLAYIGSICNPK
				TKPAYQFSSCSVR
				KVYEMINTMNMIYR
				VYEMINTMNMIYR
				KYIEFYVVVDNIMYR
				ATLNLFGEWR
				YIEFYVVVDNIMYR
SVMP	Zinc metalloproteinase-disintegrin-like kaouthiagin-like	6417565	57.2045	ETVLLPR
				GCFDLNMR
				NTMSCLIPPNPDGIMAEPGTK
				TAPAFQFSSCSIR
				VAKDDCDLPELCTGQSAECPTDSLQR
				YIEFYVIVDNR
				YYNNDKPAIK
				NDNAQLLTGIDFNGNTVGR
				AYIGSLCK
				VYEMINAVNTK
				IRVYEMINAVNTK
				RTAPAFQFSSCSIR
				KRNDNAQLLTGIDFNGNTVGR
				MEDGTKIPCAAK
				EYREYLLR
				DDCDLPELCTGQSAECPTDSLQR
				ASCICIPGPCIMLK
SVMP	Zinc metalloproteinase-disintegrin-like atrase-A	2098948	18.278	NGHPCQNNQGYCYNGK
				LQPHAQCDSEECCEK
				AAKDDCDLPEFCTGQSAECPTDSLQR
				VYEMVNYLNTK
				CSHSPCIMSDTISDEPFYEFSSCSVR
				EHQEYLLR
				ERPQCILNKPSR
				KENGAKIPCAAKDEK
				KYIEFYLVVDNK
				CGTLYCTEIK
				CGTLYCTEIKK
				TGCIVPVSPR
				TRVYEMVNYLNTK
				CPTMENQCITLLGPNYTVGPAGCFK
				YIEFYLVVDNK
SVMP	Zinc metalloproteinase-disintegrin-like mikarin (Fragments)	77171	2.4137	TNTPEQDRYLQVK
SVMP	SVMP-Den-9	70182	0.605174	NGHPCQNNKGYCYNGK
SVMP	Metalloproteinase 12 (Fragment)	120343	1.03602	YIEFYVVVDNLMYR
				KYIEFYVVVDNLMYR
UP	Uncharacterized protein (Fragment)	8723393	291.211	SSATLWNSPSR
UP	Uncharacterized protein (Fragment)	268890	10.8497	ATMTILTFYNAQLQEK
				INYENAILAR
				YRINYENAILAR
UP	Uncharacterized protein (Fragment)	156453	5.26744	DKISYLITK
				ISYLITK
				DGNDIYVMNILQVIK
UP	Uncharacterized protein	31208	0.472667	SQFITAFCSSQR
GLU	Glutathione peroxidase (Fragment)	2872731	57.5183	AKVDCYDSVK
				IHDIKWNFEK
				LVILGFPCNQFGK
				QEPGQNSEILQGIK
				TNVSTVKNDIIR
				WNFEK
				FLVNPQGKPVMR
				FLVNPQGK
peptidase S1	Plasminogen activator	611687	6.14693	FCEIDTR
				GTWSTTESGAECVNWK
				AVCYQDIGDTYR
				SSKPWCHVLK
				SSKPWCHVLKK
				TLDNDIALLK
peptidase S1	Snake venom serine protease NaSP	412240	7.72709	LGVHNVHVHYEDEQIRVPK
				FPCAQLLEPGVYTK
				HIEPLSLPSR
peptidase S1	Tissue-type plasminogen activator (Fragment)	390700	7.29746	LYPDSFCTSAR
				GGAYSYIESHPWQAGIFVK
OV	Ohanin	551948	13.6973	HFFEVK
				EWAVGLAGK
				SGKHFFEVK
				ADVTFDSNTAFESLVVSPDKK
OV	Uncharacterized protein	434525	10.4402	HFFEVK
				ADVTFDSNTAFKSLVVSPDKK
PDE	Snake venom phosphodiesterase	2483381	15.8154	AATYFWPGSEVK
				YCLLHQTK
				TLGMLMEGLK
				RPDFSTLYIEEPDTTGHK
				NPFYNPSPAK
				LWNYFHSTLLPK
				AKRPDFSTLYIEEPDTTGHK
				SKNVPKDFYTFDSEAIVK
				DFYTFDSEAIVK
				NVPKDFYTFDSEAIVK
				YISAYSQDILMPLWNSYTISK
				AEYLETWDTLMPNINK
				MANVLCSCSEDCLTK
				MANVLCSCSEDCLTKK
				SMEAIFLAHGPGFK
				EKTEVTSFENIEVYNLMCDLLK
				VRDVELLTGLDFYSALKQPLSETLR
				SPDNLWVEER
				TEVTSFENIEVYNLMCDLLK
				RLHFANNIR
				LEYMTDYFNTVDFFMYEGAAPR
				LHFANNIR
				LKTFLPIFINSVN
				LNLIDQAK
				DFYTFDSEAIVKK
				ACCWDYQDICVLPTQSWSCNK
				EQSPPLYCLFGPVPSPDVSGCK
				FGPVSGQVIK
				KACCWDYQDICVLPTQSWSCNK
5'-NU	Ecto-5"-nucleotidase	2328319	21.441	VVSLNVLCTECR
				YLGYLNVIFDDK
				VGIIGYTTK
				QVPVVQAYAFGK
				HPDDNEWNHVSMCIVNGGGIR
				LTILHTNDVHAR
				VLLPSFLAAGGDGYYMLK
				ASGNPILLNK
				HGQGTGELLQVSGIK
				NVKFPILSANIRPK
				ETPVLSNPGPYLEFRDEVEELQK
				FHECNLGNLICDAVVYNNLR
				FPILSANIRPK
				YDAMALGNHEFDNGLNGLLDPLLK
				EVVHFMNSLR
				YLGYLNVIFDDKGK
FMO	Amine oxidase (Fragment)	659539	21.7889	GHLNPNGHQPDYSAK
				SSTFTLTNIVPQFIK
				VNRPSHLWSAACCLIDNNHLR
				GCQQTFAVVGAVPGDTYIAR
				SWAILAR
				LAQLYNVNHVSLFHSDCPRQ
ENDOD1	Endonuclease domain-containing 1 protein	768657	4.708	LIQSKGKTPALK
MCM	DNA helicase	1206819	12.582	YPVKPSEEGK
				HVVVVGAGMAGLSAAYVLAGAGHK
				RIYFEPPLPPK
				EIQALCYPSIK
				TFVTADYVIVCSTSR
				KVIEELKR
				EIQALCYPSIKK
				FDEIVGGFDQLPISMYQAIAEMVHLNAR
				RFDEIVGGFDQLPISMYQAIAEMVHLNAR
				GAVDMIGDLLNEDSSYHLSFMESLK
				TCADIVINDLSLIHDLPK
				TCADIVINDLSLIHDLPKR
				LNEFFQENENAWYYINNIR
				VITYHNDREGWYVNMGPMR
				IQYDAEKVR
				FHGWIDSTIMTGLR
				SASQLYQESLR
				SASQLYQESLRK
				IHFAGEYTGR
PI3/PI4-kinase	Phosphatidylinositol-4,5-bisphosphate 3-kinase catalytic subunit delta isoform (Fragment)	189273	4.25731	SSLLSLR
S-100	Protein S100	17347	1.01882	LHESEIQGLMEDLDR
S-100	Protein S100	17347	1.01882	LHDTEIQGLMEDLDR
Type-B carboxylesterase/lipase	Carboxylic ester hydrolase	73662	0.643581	VYAYLFDHR
				VATQTGWVR
				AQICAFWNHFLPK
				YWVNFAR
TMEM131	Transmembrane protein 131	40744	0.135281	LQPLEMKR
				VGVVFTPLDYRRVTSLILVR
PLBL	Phospholipase-B 81	57120	0.545981641	YGLDFSYEMAPR
				NAGYIIAQLDGLYMGNLEWAK
Cystatin	Cystatin	11233	0.421106	VVEAQSQVVAGEK
CSA	Cobra serum albumin	18265	0.157241	WECISNLGPDLSFVPPTFNPK
